# Supplementary material for: Real architecture For 3D Tissue (RAFT™) culture system improves viability and maintains insulin and glucagon production of mouse pancreatic islet cells
Source: Cytotechnology. 2017 Feb 8;69(2):359–69. doi: 10.1007/s10616-017-0067-6 (PMC5366973; doi:10.1007/s10616-017-0067-6)
Supplement: Supplementary file 1 — Supplementary material 1 (XLSX 10 kb) [file 10616_2017_67_MOESM1_ESM.xlsx]

## Sheet: Munka1
						Suppl. Table 1 Primers used in this study
						Gene Symbol (MGI)	Product	Accession Number	Forward Primer	Reverse Primer	Amplicon length
						Ins1	insulin-1	NM_008386.4	TAGTGACCAGCTATAATCAGAG	ACGCCAAGGTCTGAAGGTCC	289
						Ins2	insulin-2	NM_001185084.2, NM_001185083.2, NM_008387.5	CCCTGCTGGCCCTGCTCTT	AGGTCTGAAGGTCACCTGCT	213
						Gcg	glucagon	NM_008100.4, XM_006498770.1	CAGAGGAGAACCCCAGATCA	TCATGACGTTTGGCAATGTT	202
						Slc2a2	glucose transporter-2	NM_031197.2	CGGTGGGACTTGTGCTGCTGG	CGCAATGTACTGGAAGCAGA	224
						S100a4	Fibroblast specific protein1 (S100 Calcium binding protein A4)	NM_011311.2	TTGGGGTGTAGTTTGCCAGT	GCGAAGAAGCCAGAGTAAGG	73
						Actb	β-actin	BC138614.1	AAGGCCAACCGTGAAAAGAT	GTGGTACGACCAGAGGCATAC	110
						Gapdh	glyceraldehyde-3-phosphate dehydrogenase	GU214026.1	TGTCCGTCGTGGATCTGAC	CCTGCTTCACCACCTTCTTG	75
						Hprt	hypoxanthine guanine phosphoribosyl transferase	NM_013556	TCCTCCTCAGACCGCTTTT	CCTGGTTCATCATCGCTAATC	90
